# Supplementary material for: Heteroonops (Araneae, Oonopidae) spiders from Hispaniola: the discovery of ten new species
Source: Zookeys. 2020 Aug 27;964:1–30. doi: 10.3897/zookeys.964.51554 (PMC7471135; doi:10.3897/zookeys.964.51554)
Supplement: XML Treatment for Heteroonops [file zookeys.964.51554-treatment1.xml]

<!DOCTYPE tp:taxon-treatment
  PUBLIC "-//TaxonX//DTD Taxonomic Treatment Publishing DTD v0 20100105//EN" "tax-treatment-NSO.dtd">
<tp:taxon-treatment xmlns:tp="http://www.plazi.org/taxpub"><tp:treatment-meta><kwd-group><label>Taxon classification</label><kwd><named-content xmlns:xlink="http://www.w3.org/1999/xlink" content-type="kingdom">Animalia</named-content></kwd><kwd><named-content xmlns:xlink="http://www.w3.org/1999/xlink" content-type="order">Araneae</named-content></kwd><kwd><named-content xmlns:xlink="http://www.w3.org/1999/xlink" content-type="family">Oonopidae</named-content></kwd></kwd-group><mixed-citation publication-type="journal"><person-group><name><surname>Dupérré</surname><given-names>Nadine</given-names></name><name><surname>Francisco</surname><given-names>Charlotte</given-names></name><name><surname>Santana-Propper</surname><given-names>Ella</given-names></name><name><surname>Agnarsson</surname><given-names>Ingi</given-names></name><name><surname>Binford</surname><given-names>Greta J.</given-names></name></person-group><article-title><italic><tp:taxon-name><tp:taxon-name-part taxon-name-part-type="genus" reg="Heteroonops">Heteroonops</tp:taxon-name-part></tp:taxon-name></italic> (<tp:taxon-name><tp:taxon-name-part taxon-name-part-type="order">Araneae</tp:taxon-name-part></tp:taxon-name>, <tp:taxon-name><tp:taxon-name-part taxon-name-part-type="genus" reg="Oonopidae">Oonopidae</tp:taxon-name-part></tp:taxon-name>) spiders from Hispaniola: the discovery of ten new species</article-title><source>Zookeys</source><day>27</day><month>8</month><year>2020</year><volume>964</volume><fpage>1</fpage><lpage>30</lpage><pub-id pub-id-type="doi">10.3897/zookeys.964.51554</pub-id></mixed-citation></tp:treatment-meta><tp:nomenclature><tp:taxon-name><object-id xmlns:xlink="http://www.w3.org/1999/xlink" content-type="arpha" xlink:type="simple">48E80FC4-CD7C-5FA5-B6EA-FA1ABA5B4ABA</object-id>
                <tp:taxon-name-part taxon-name-part-type="genus" reg="Heteroonops">Heteroonops</tp:taxon-name-part>
              </tp:taxon-name><tp:taxon-authority>Dalmas, 1916</tp:taxon-authority></tp:nomenclature><tp:treatment-sec sec-type="Composition" id="SECID0ETGBG"><title>Composition.</title><p><italic><tp:taxon-name><tp:taxon-name-part taxon-name-part-type="genus" reg="Heteroonops">H.</tp:taxon-name-part> <tp:taxon-name-part taxon-name-part-type="species" reg="andros">andros</tp:taxon-name-part></tp:taxon-name></italic> Platnick &amp; Dupérré, 2009, <italic><tp:taxon-name><tp:taxon-name-part taxon-name-part-type="genus" reg="Heteroonops">H.</tp:taxon-name-part> <tp:taxon-name-part taxon-name-part-type="species" reg="aylinalegreae">aylinalegreae</tp:taxon-name-part></tp:taxon-name></italic> sp. nov., <italic><tp:taxon-name><tp:taxon-name-part taxon-name-part-type="genus" reg="Heteroonops">H.</tp:taxon-name-part> <tp:taxon-name-part taxon-name-part-type="species" reg="carlosviquezi">carlosviquezi</tp:taxon-name-part></tp:taxon-name></italic> sp. nov., <italic><tp:taxon-name><tp:taxon-name-part taxon-name-part-type="genus" reg="Heteroonops">H.</tp:taxon-name-part> <tp:taxon-name-part taxon-name-part-type="species" reg="castelloides">castelloides</tp:taxon-name-part></tp:taxon-name></italic> Platnick &amp; Dupérré, 2009, <italic><tp:taxon-name><tp:taxon-name-part taxon-name-part-type="genus" reg="Heteroonops">H.</tp:taxon-name-part> <tp:taxon-name-part taxon-name-part-type="species" reg="castellus">castellus</tp:taxon-name-part></tp:taxon-name></italic> (Chickering, 1971), <italic><tp:taxon-name><tp:taxon-name-part taxon-name-part-type="genus" reg="Heteroonops">H.</tp:taxon-name-part> <tp:taxon-name-part taxon-name-part-type="species" reg="colombi">colombi</tp:taxon-name-part></tp:taxon-name></italic> Dumitrescu &amp; Georgescu, 1983, <italic><tp:taxon-name><tp:taxon-name-part taxon-name-part-type="genus" reg="Heteroonops">H.</tp:taxon-name-part> <tp:taxon-name-part taxon-name-part-type="species" reg="constanza">constanza</tp:taxon-name-part></tp:taxon-name></italic> sp. nov., <italic><tp:taxon-name><tp:taxon-name-part taxon-name-part-type="genus" reg="Heteroonops">H.</tp:taxon-name-part> <tp:taxon-name-part taxon-name-part-type="species" reg="croix">croix</tp:taxon-name-part></tp:taxon-name></italic> Platnick &amp; Dupérré, 2009, <italic><tp:taxon-name><tp:taxon-name-part taxon-name-part-type="genus" reg="Heteroonops">H.</tp:taxon-name-part> <tp:taxon-name-part taxon-name-part-type="species" reg="gabrielsantosi">gabrielsantosi</tp:taxon-name-part></tp:taxon-name></italic> sp. nov., <italic><tp:taxon-name><tp:taxon-name-part taxon-name-part-type="genus" reg="Heteroonops">H.</tp:taxon-name-part> <tp:taxon-name-part taxon-name-part-type="species" reg="iviei">iviei</tp:taxon-name-part></tp:taxon-name></italic> Platnick &amp; Dupérré, 2009, <italic><tp:taxon-name><tp:taxon-name-part taxon-name-part-type="genus" reg="Heteroonops">H.</tp:taxon-name-part> <tp:taxon-name-part taxon-name-part-type="species" reg="jurassicus">jurassicus</tp:taxon-name-part></tp:taxon-name></italic> n. sp, <italic><tp:taxon-name><tp:taxon-name-part taxon-name-part-type="genus" reg="Heteroonops">H.</tp:taxon-name-part> <tp:taxon-name-part taxon-name-part-type="species" reg="macaque">macaque</tp:taxon-name-part></tp:taxon-name></italic> Platnick &amp; Dupérré, 2009, <italic><tp:taxon-name><tp:taxon-name-part taxon-name-part-type="genus" reg="Heteroonops">H.</tp:taxon-name-part> <tp:taxon-name-part taxon-name-part-type="species" reg="murphyorum">murphyorum</tp:taxon-name-part></tp:taxon-name></italic> Platnick &amp; Dupérré, 2009, <italic><tp:taxon-name><tp:taxon-name-part taxon-name-part-type="genus" reg="Heteroonops">H.</tp:taxon-name-part> <tp:taxon-name-part taxon-name-part-type="species" reg="renebarbai">renebarbai</tp:taxon-name-part></tp:taxon-name></italic> sp. nov., <italic><tp:taxon-name><tp:taxon-name-part taxon-name-part-type="genus" reg="Heteroonops">H.</tp:taxon-name-part> <tp:taxon-name-part taxon-name-part-type="species" reg="saba">saba</tp:taxon-name-part></tp:taxon-name></italic> Platnick &amp; Dupérré, 2009, <italic><tp:taxon-name><tp:taxon-name-part taxon-name-part-type="genus" reg="Heteroonops">H.</tp:taxon-name-part> <tp:taxon-name-part taxon-name-part-type="species" reg="scapula">scapula</tp:taxon-name-part></tp:taxon-name></italic> sp. nov., <italic><tp:taxon-name><tp:taxon-name-part taxon-name-part-type="genus" reg="Heteroonops">H.</tp:taxon-name-part> <tp:taxon-name-part taxon-name-part-type="species" reg="singulus">singulus</tp:taxon-name-part></tp:taxon-name></italic> (Gertsch &amp; Davis, 1942), <italic><tp:taxon-name><tp:taxon-name-part taxon-name-part-type="genus" reg="Heteroonops">H.</tp:taxon-name-part> <tp:taxon-name-part taxon-name-part-type="species" reg="solanllycarreroae">solanllycarreroae</tp:taxon-name-part></tp:taxon-name></italic> sp. nov., <italic><tp:taxon-name><tp:taxon-name-part taxon-name-part-type="genus" reg="Heteroonops">H.</tp:taxon-name-part> <tp:taxon-name-part taxon-name-part-type="species" reg="spinigata">spinigata</tp:taxon-name-part></tp:taxon-name></italic> Platnick &amp; Dupérré, 2009, <italic><tp:taxon-name><tp:taxon-name-part taxon-name-part-type="genus" reg="Heteroonops">H.</tp:taxon-name-part> <tp:taxon-name-part taxon-name-part-type="species" reg="spinimanus">spinimanus</tp:taxon-name-part></tp:taxon-name></italic> (Simon, 1891), <italic><tp:taxon-name><tp:taxon-name-part taxon-name-part-type="genus" reg="Heteroonops">H.</tp:taxon-name-part> <tp:taxon-name-part taxon-name-part-type="species" reg="toro">toro</tp:taxon-name-part></tp:taxon-name></italic> Platnick &amp; Dupérré, 2009, <italic><tp:taxon-name><tp:taxon-name-part taxon-name-part-type="genus" reg="Heteroonops">H.</tp:taxon-name-part> <tp:taxon-name-part taxon-name-part-type="species" reg="validus">validus</tp:taxon-name-part></tp:taxon-name></italic> (Bryant, 1948), <italic><tp:taxon-name><tp:taxon-name-part taxon-name-part-type="genus" reg="Heteroonops">H.</tp:taxon-name-part> <tp:taxon-name-part taxon-name-part-type="species" reg="vega">vega</tp:taxon-name-part></tp:taxon-name></italic> Platnick &amp; Dupérré, 2009, <italic><tp:taxon-name><tp:taxon-name-part taxon-name-part-type="genus" reg="Heteroonops">H.</tp:taxon-name-part> <tp:taxon-name-part taxon-name-part-type="species" reg="verruca">verruca</tp:taxon-name-part></tp:taxon-name></italic> sp. nov., <italic><tp:taxon-name><tp:taxon-name-part taxon-name-part-type="genus" reg="Heteroonops">H.</tp:taxon-name-part> <tp:taxon-name-part taxon-name-part-type="species" reg="yuma">yuma</tp:taxon-name-part></tp:taxon-name></italic> sp. nov.</p></tp:treatment-sec><tp:treatment-sec sec-type="distribution" id="SECID0EMPBG"><title>Distribution.</title><p>Mexico, Costa Rica, Bahama Islands, Cuba, Jamaica, Dominican Republic, Puerto Rico, Virgin Islands, Saba, Montserrat and Dominica (<italic><tp:taxon-name><tp:taxon-name-part taxon-name-part-type="genus" reg="Heteroonops">H.</tp:taxon-name-part> <tp:taxon-name-part taxon-name-part-type="species" reg="spinimanus">spinimanus</tp:taxon-name-part></tp:taxon-name></italic> (Simon, 1891) presents a pantropical distribution).</p></tp:treatment-sec><tp:treatment-sec sec-type="diagnosis" id="SECID0E4PBG"><title>Diagnosis.</title><p>Males are easily diagnosed from all other <tp:taxon-name><tp:taxon-name-part taxon-name-part-type="genus" reg="Oonopidae">Oonopidae</tp:taxon-name-part></tp:taxon-name> by the presence of one or two backward-pointing projections on the male palpal endites (Figs <xref ref-type="fig" rid="F9">29</xref>–<xref ref-type="fig" rid="F10">33</xref>). Females are easily diagnosed by their elongated, spinose pedipalpi (<xref ref-type="bibr" rid="B30">Platnick and Dupérré 2009</xref>, fig. 181).</p></tp:treatment-sec><tp:treatment-sec><!--Section generated to contain objects referenced in tp:taxon-treatment.--><fig id="F9" position="float" orientation="portrait"><object-id xmlns:xlink="http://www.w3.org/1999/xlink" content-type="doi" xlink:type="simple">10.3897/zookeys.964.51554.figures28-29</object-id><object-id xmlns:xlink="http://www.w3.org/1999/xlink" content-type="arpha" xlink:type="simple">BF73160A-69C0-5CEF-9EE4-44056682EBA3</object-id><label>Figures 28, 29.</label><caption><p><italic><tp:taxon-name><tp:taxon-name-part taxon-name-part-type="genus" reg="Heteroonops">Heteroonops</tp:taxon-name-part> <tp:taxon-name-part taxon-name-part-type="species" reg="solanllycarreroae">solanllycarreroae</tp:taxon-name-part></tp:taxon-name></italic> sp. nov.. Female. <bold>28</bold> Epigynal region, ventral view <bold>29</bold> internal genitalia, dorsal view.</p></caption><graphic xmlns:xlink="http://www.w3.org/1999/xlink" xlink:href="zookeys-964-001-g009.jpg" position="float" orientation="portrait" xlink:type="simple" id="oo_446503.jpg"><uri content-type="original_file" xlink:type="simple">https://binary.pensoft.net/fig/446503</uri></graphic></fig><fig id="F10" position="float" orientation="portrait"><object-id xmlns:xlink="http://www.w3.org/1999/xlink" content-type="doi" xlink:type="simple">10.3897/zookeys.964.51554.figures30-33</object-id><object-id xmlns:xlink="http://www.w3.org/1999/xlink" content-type="arpha" xlink:type="simple">AD92079B-40BA-5E63-AA18-5EBEBB9E305C</object-id><label>Figures 30–33.</label><caption><p><italic><tp:taxon-name><tp:taxon-name-part taxon-name-part-type="genus" reg="Heteroonops">Heteroonops</tp:taxon-name-part> <tp:taxon-name-part taxon-name-part-type="species" reg="constanza">constanza</tp:taxon-name-part></tp:taxon-name></italic> sp. nov. Male (<bold>30, 31</bold>), female (<bold>32, 33</bold>). <bold>30</bold> Palp, prolateral view <bold>31</bold> palp, apical view <bold>32</bold> epigynal region, ventral view <bold>33</bold> internal genitalia, dorsal view.</p></caption><graphic xmlns:xlink="http://www.w3.org/1999/xlink" xlink:href="zookeys-964-001-g010.jpg" position="float" orientation="portrait" xlink:type="simple" id="oo_446504.jpg"><uri content-type="original_file" xlink:type="simple">https://binary.pensoft.net/fig/446504</uri></graphic></fig></tp:treatment-sec><ref-list><ref id="B30"><mixed-citation xmlns:xlink="http://www.w3.org/1999/xlink" xlink:type="simple"><person-group><name name-style="western"><surname>Platnick</surname><given-names>NI</given-names></name><name name-style="western"><surname>Dupérré</surname><given-names>N</given-names></name></person-group> (<year>2009</year>) <article-title>The goblin spider genus <italic><tp:taxon-name><tp:taxon-name-part taxon-name-part-type="genus">Heteroonops</tp:taxon-name-part></tp:taxon-name></italic> (<tp:taxon-name><tp:taxon-name-part taxon-name-part-type="order">Araneae</tp:taxon-name-part></tp:taxon-name>, <tp:taxon-name><tp:taxon-name-part taxon-name-part-type="genus">Oonopidae</tp:taxon-name-part></tp:taxon-name>), with notes on <italic><tp:taxon-name><tp:taxon-name-part taxon-name-part-type="genus">Oonops</tp:taxon-name-part></tp:taxon-name></italic>.</article-title><source>American Museum Novitates</source><volume>3672</volume>: <fpage>1</fpage>–<lpage>72</lpage>. <ext-link xlink:type="simple" ext-link-type="doi" xlink:href="10.1206/690.1">https://doi.org/10.1206/690.1</ext-link></mixed-citation></ref></ref-list></tp:taxon-treatment>
