# Supplementary material for: Heteroonops (Araneae, Oonopidae) spiders from Hispaniola: the discovery of ten new species
Source: Zookeys. 2020 Aug 27;964:1–30. doi: 10.3897/zookeys.964.51554 (PMC7471135; doi:10.3897/zookeys.964.51554)
Supplement: XML Treatment for Heteroonops jurassicus [file zookeys.964.51554-treatment3.xml]

<!DOCTYPE tp:taxon-treatment
  PUBLIC "-//TaxonX//DTD Taxonomic Treatment Publishing DTD v0 20100105//EN" "tax-treatment-NSO.dtd">
<tp:taxon-treatment xmlns:tp="http://www.plazi.org/taxpub"><tp:treatment-meta><kwd-group><label>Taxon classification</label><kwd><named-content xmlns:xlink="http://www.w3.org/1999/xlink" content-type="kingdom">Animalia</named-content></kwd><kwd><named-content xmlns:xlink="http://www.w3.org/1999/xlink" content-type="order">Araneae</named-content></kwd><kwd><named-content xmlns:xlink="http://www.w3.org/1999/xlink" content-type="family">Oonopidae</named-content></kwd></kwd-group><mixed-citation publication-type="journal"><person-group><name><surname>Dupérré</surname><given-names>Nadine</given-names></name><name><surname>Francisco</surname><given-names>Charlotte</given-names></name><name><surname>Santana-Propper</surname><given-names>Ella</given-names></name><name><surname>Agnarsson</surname><given-names>Ingi</given-names></name><name><surname>Binford</surname><given-names>Greta J.</given-names></name></person-group><article-title><italic><tp:taxon-name><tp:taxon-name-part taxon-name-part-type="genus" reg="Heteroonops">Heteroonops</tp:taxon-name-part></tp:taxon-name></italic> (<tp:taxon-name><tp:taxon-name-part taxon-name-part-type="order">Araneae</tp:taxon-name-part></tp:taxon-name>, <tp:taxon-name><tp:taxon-name-part taxon-name-part-type="genus" reg="Oonopidae">Oonopidae</tp:taxon-name-part></tp:taxon-name>) spiders from Hispaniola: the discovery of ten new species</article-title><source>Zookeys</source><day>27</day><month>8</month><year>2020</year><volume>964</volume><fpage>1</fpage><lpage>30</lpage><pub-id pub-id-type="doi">10.3897/zookeys.964.51554</pub-id></mixed-citation></tp:treatment-meta><tp:nomenclature><tp:taxon-name><object-id xmlns:xlink="http://www.w3.org/1999/xlink" content-type="arpha" xlink:type="simple">CF69ED80-E608-58EF-8E6D-A815545DF104</object-id>
                <tp:taxon-name-part taxon-name-part-type="genus" reg="Heteroonops">Heteroonops</tp:taxon-name-part>
                <tp:taxon-name-part taxon-name-part-type="species" reg="jurassicus">jurassicus</tp:taxon-name-part>
                <object-id xmlns:xlink="http://www.w3.org/1999/xlink" content-type="zoobank" xlink:type="simple">http://zoobank.org/F8D0A1A4-B6CF-438F-BADD-7C5FCAAA995B</object-id>
              </tp:taxon-name><tp:taxon-authority>Dupérré</tp:taxon-authority><tp:taxon-status xmlns:xlink="http://www.w3.org/1999/xlink" xlink:type="simple">sp. nov.</tp:taxon-status><xref ref-type="fig" rid="F3">Figs 6–9</xref><xref ref-type="fig" rid="F11">, 35</xref><xref ref-type="fig" rid="F12">, 40</xref></tp:nomenclature><tp:treatment-sec sec-type="type material" id="SECID0EN1BG"><title>Type material.</title><p>Male holotype from Dominican Republic, La Vega Province, Constanza, Valle Nuevo National Park, ‘Jurassic Park’, <named-content xmlns:xlink="http://www.w3.org/1999/xlink" content-type="dwc:verbatimCoordinates" xlink:type="simple"><named-content content-type="geo-json" specific-use="{&#34;type&#34;:&#34;Point&#34;,&#34;coordinates&#34;:[-70.596000,18.688000]}" id="NCID0EW1BG" xlink:type="simple">18.688N, 70.596W</named-content></named-content>, 2100 m, 26.vi.2012, team CarBio (<named-content xmlns:xlink="http://www.w3.org/1999/xlink" content-type="dwc:institutional_code" xlink:type="simple">NMNH</named-content>, USNMENT 01747001). Two female paratypes, same data.</p></tp:treatment-sec><tp:treatment-sec sec-type="etymology" id="SECID0ED2BG"><title>Etymology.</title><p>The specific epithet is a noun in apposition taken from the type locality, Jurassic Park, Dominican Republic.</p></tp:treatment-sec><tp:treatment-sec sec-type="diagnosis" id="SECID0EI2BG"><title>Diagnosis.</title><p>Males are distinguished from all species of the genera by the spatula-shaped tip of the embolus (Fig. <xref ref-type="fig" rid="F3">7</xref>). Females are distinguished by their large funnel-shaped anterior receptaculum (Fig. <xref ref-type="fig" rid="F3">9</xref>).</p></tp:treatment-sec><tp:treatment-sec sec-type="description" id="SECID0EW2BG"><title>Description.</title><p><bold>Male (holotype)</bold>: Total length: 1.93; carapace length: 1.03; carapace width: 0.96. <bold><italic>Cephalothorax</italic></bold>: Carapace ovoid; shiny, bright orange; pars cephalica slightly elevated. Sternum orange; longer than wide; covered entirely with long dark setae. Endites orange with one very small apical backward-pointing projection (Fig. <xref ref-type="fig" rid="F11">35</xref>); labium light orange. Clypeus vertical; short (1/2× radius of <abbrev xmlns:xlink="http://www.w3.org/1999/xlink" xlink:title="anterior lateral eye" id="ABBRID0EF3BG" xlink:type="simple">ALE</abbrev>). Chelicerae orange; promargin and retromargin without teeth; fangs long, 2/3 the length of the chelicerae. <bold><italic>Eyes</italic></bold>: Six eyes surrounded by black pigmentation; <abbrev xmlns:xlink="http://www.w3.org/1999/xlink" xlink:title="anterior lateral eye" id="ABBRID0EM3BG" xlink:type="simple">ALE</abbrev> largest, oval; <abbrev xmlns:xlink="http://www.w3.org/1999/xlink" xlink:title="posterior median eye" id="ABBRID0EQ3BG" xlink:type="simple">PME</abbrev> rectangular; <abbrev xmlns:xlink="http://www.w3.org/1999/xlink" xlink:title="posterior lateral eye" id="ABBRID0EU3BG" xlink:type="simple">PLE</abbrev> smallest, oval; <abbrev xmlns:xlink="http://www.w3.org/1999/xlink" xlink:title="anterior lateral eye" id="ABBRID0EY3BG" xlink:type="simple">ALE</abbrev> separated by their radius; <abbrev xmlns:xlink="http://www.w3.org/1999/xlink" xlink:title="anterior lateral eye" id="ABBRID0E33BG" xlink:type="simple">ALE</abbrev>-<abbrev xmlns:xlink="http://www.w3.org/1999/xlink" xlink:title="posterior lateral eye" id="ABBRID0EA4BG" xlink:type="simple">PLE</abbrev> touching; <abbrev xmlns:xlink="http://www.w3.org/1999/xlink" xlink:title="posterior lateral eye" id="ABBRID0EE4BG" xlink:type="simple">PLE</abbrev>-<abbrev xmlns:xlink="http://www.w3.org/1999/xlink" xlink:title="posterior median eye" id="ABBRID0EI4BG" xlink:type="simple">PME</abbrev> touching; <abbrev xmlns:xlink="http://www.w3.org/1999/xlink" xlink:title="posterior median eye" id="ABBRID0EM4BG" xlink:type="simple">PME</abbrev> touching. <bold><italic>Abdomen</italic></bold>: Oval; beige dorsally covered with long dark setae; epigastric and postepigastric scuta orange, well sclerotized. <bold><italic>Legs</italic></bold>: Orange; tibia I with five pairs of ventral spines, metatarsus I with two pairs of ventral spines; leg formula 4123. <bold><italic>Genitalia</italic></bold>: Palpal segments yellow; palpal bulb whitish. Palpal patella, tibia and tarsus with spines prolaterally (Fig. <xref ref-type="fig" rid="F3">6</xref>). Palpal bulb ovoid slightly constricted at tip (Fig. <xref ref-type="fig" rid="F3">6</xref>); embolus long, bent medially with transparent spatula-shaped tip; conductor long and thin reaching the tip of the embolus (Fig. <xref ref-type="fig" rid="F3">7</xref>).</p><p><bold>Female (paratype)</bold>: Total length: 2.12; carapace length: 0.92; carapace width: 0.76. <bold><italic>Cephalothorax</italic></bold>: Carapace ovoid; shiny, yellow; pars cephalica flat. Sternum and labium light yellow. Chelicerae and endites light yellow, not modified. <bold><italic>Eyes</italic></bold>: as in male. <bold><italic>Abdomen</italic></bold>: Oval, light beige; epigastric and postepigastric scuta orange, well sclerotized (Fig. <xref ref-type="fig" rid="F3">8</xref>). <bold><italic>Legs</italic></bold>: Light yellow; tibia I with five pairs of ventral spines, metatarsus I with two pairs of ventral spines; leg formula 4123; all palpal segments with strong spines. <bold><italic>Genitalia</italic></bold>: Epigynal region not protruding, with funnel-shaped and rectangular structures visible through the epigastric scutum (Fig. <xref ref-type="fig" rid="F3">8</xref>). Internal genitalia with funnel-shaped anterior receptaculum; posterior receptaculum not observed; wing-like projections well sclerotized, tridimensional (Fig. <xref ref-type="fig" rid="F3">9</xref>)</p><fig id="F3" position="float" orientation="portrait"><object-id xmlns:xlink="http://www.w3.org/1999/xlink" content-type="doi" xlink:type="simple">10.3897/zookeys.964.51554.figures6-9</object-id><object-id xmlns:xlink="http://www.w3.org/1999/xlink" content-type="arpha" xlink:type="simple">BBEB89EF-91D9-5992-BEF5-42087E142547</object-id><label>Figures 6–9.</label><caption><p><italic><tp:taxon-name><tp:taxon-name-part taxon-name-part-type="genus" reg="Heteroonops">Heteroonops</tp:taxon-name-part> <tp:taxon-name-part taxon-name-part-type="species" reg="jurassicus">jurassicus</tp:taxon-name-part></tp:taxon-name></italic> sp. nov. Male (<bold>6, 7</bold>), female (<bold>8, 9</bold>). <bold>6</bold> Palp, prolateral view <bold>7</bold> palp, apical view <bold>8</bold> epigynal region, ventral view <bold>9</bold> internal genitalia, dorsal view.</p></caption><graphic xmlns:xlink="http://www.w3.org/1999/xlink" xlink:href="zookeys-964-001-g003.jpg" position="float" orientation="portrait" xlink:type="simple" id="oo_446497.jpg"><uri content-type="original_file" xlink:type="simple">https://binary.pensoft.net/fig/446497</uri></graphic></fig></tp:treatment-sec><tp:treatment-sec sec-type="material" id="SECID0EJAAI"><title>Other material examined.</title><p>Same data as type specimens: 1♂ (USNMENT 00788060), 1♂ (USNMENT 00788048), 1♀ (USNMENT 00788084); 3♂, 4♀ (<named-content xmlns:xlink="http://www.w3.org/1999/xlink" content-type="dwc:institutional_code" xlink:type="simple">UVM</named-content>).</p></tp:treatment-sec><tp:treatment-sec sec-type="distribution" id="SECID0EXAAI"><title>Distribution.</title><p>Dominican Republic, La Vega Province (Fig. <xref ref-type="fig" rid="F12">40</xref>).</p></tp:treatment-sec><tp:treatment-sec><!--Section generated to contain objects referenced in tp:taxon-treatment.--><fig id="F11" position="float" orientation="portrait"><object-id xmlns:xlink="http://www.w3.org/1999/xlink" content-type="doi" xlink:type="simple">10.3897/zookeys.964.51554.figures34-39</object-id><object-id xmlns:xlink="http://www.w3.org/1999/xlink" content-type="arpha" xlink:type="simple">D8794D7A-F670-5D4F-9614-45EFF2694766</object-id><label>Figures 34–39.</label><caption><p>Male endites, ventral view. <bold>34</bold><italic><tp:taxon-name><tp:taxon-name-part taxon-name-part-type="genus" reg="Heteroonops">Heteroonops</tp:taxon-name-part> <tp:taxon-name-part taxon-name-part-type="species" reg="scapula">scapula</tp:taxon-name-part></tp:taxon-name></italic> sp. nov. <bold>35</bold><italic><tp:taxon-name><tp:taxon-name-part taxon-name-part-type="genus" reg="Heteroonops">Heteroonops</tp:taxon-name-part> <tp:taxon-name-part taxon-name-part-type="species" reg="jurassicus">jurassicus</tp:taxon-name-part></tp:taxon-name></italic> sp. nov. <bold>36</bold><italic><tp:taxon-name><tp:taxon-name-part taxon-name-part-type="genus" reg="Heteroonops">Heteroonops</tp:taxon-name-part> <tp:taxon-name-part taxon-name-part-type="species" reg="aylinalegreae">aylinalegreae</tp:taxon-name-part></tp:taxon-name></italic> sp. nov. <bold>37</bold><italic><tp:taxon-name><tp:taxon-name-part taxon-name-part-type="genus" reg="Heteroonops">Heteroonops</tp:taxon-name-part> <tp:taxon-name-part taxon-name-part-type="species" reg="verruca">verruca</tp:taxon-name-part></tp:taxon-name></italic> sp. nov. <bold>38</bold><italic><tp:taxon-name><tp:taxon-name-part taxon-name-part-type="genus" reg="Heteroonops">Heteroonops</tp:taxon-name-part> <tp:taxon-name-part taxon-name-part-type="species" reg="renebarbai">renebarbai</tp:taxon-name-part></tp:taxon-name></italic> sp. nov. <bold>39</bold><italic><tp:taxon-name><tp:taxon-name-part taxon-name-part-type="genus" reg="Heteroonops">Heteroonops</tp:taxon-name-part> <tp:taxon-name-part taxon-name-part-type="species" reg="constanza">constanza</tp:taxon-name-part></tp:taxon-name></italic> sp. nov.</p></caption><graphic xmlns:xlink="http://www.w3.org/1999/xlink" xlink:href="zookeys-964-001-g011.jpg" position="float" orientation="portrait" xlink:type="simple" id="oo_446505.jpg"><uri content-type="original_file" xlink:type="simple">https://binary.pensoft.net/fig/446505</uri></graphic></fig><fig id="F12" position="float" orientation="portrait"><object-id xmlns:xlink="http://www.w3.org/1999/xlink" content-type="doi" xlink:type="simple">10.3897/zookeys.964.51554.figure40</object-id><object-id xmlns:xlink="http://www.w3.org/1999/xlink" content-type="arpha" xlink:type="simple">6A4C074D-523D-5C67-A02E-9B4BE2671126</object-id><label>Figure 40.</label><caption><p>Distribution map of all <italic><tp:taxon-name><tp:taxon-name-part taxon-name-part-type="genus" reg="Heteroonops">Heteroonops</tp:taxon-name-part></tp:taxon-name></italic> species found in Hispaniola.</p></caption><graphic xmlns:xlink="http://www.w3.org/1999/xlink" xlink:href="zookeys-964-001-g012.jpg" position="float" orientation="portrait" xlink:type="simple" id="oo_446506.jpg"><uri content-type="original_file" xlink:type="simple">https://binary.pensoft.net/fig/446506</uri></graphic></fig></tp:treatment-sec></tp:taxon-treatment>
