# Supplementary material for: Heteroonops (Araneae, Oonopidae) spiders from Hispaniola: the discovery of ten new species
Source: Zookeys. 2020 Aug 27;964:1–30. doi: 10.3897/zookeys.964.51554 (PMC7471135; doi:10.3897/zookeys.964.51554)
Supplement: XML Treatment for Heteroonops verruca [file zookeys.964.51554-treatment5.xml]

<!DOCTYPE tp:taxon-treatment
  PUBLIC "-//TaxonX//DTD Taxonomic Treatment Publishing DTD v0 20100105//EN" "tax-treatment-NSO.dtd">
<tp:taxon-treatment xmlns:tp="http://www.plazi.org/taxpub"><tp:treatment-meta><kwd-group><label>Taxon classification</label><kwd><named-content xmlns:xlink="http://www.w3.org/1999/xlink" content-type="kingdom">Animalia</named-content></kwd><kwd><named-content xmlns:xlink="http://www.w3.org/1999/xlink" content-type="order">Araneae</named-content></kwd><kwd><named-content xmlns:xlink="http://www.w3.org/1999/xlink" content-type="family">Oonopidae</named-content></kwd></kwd-group><mixed-citation publication-type="journal"><person-group><name><surname>Dupérré</surname><given-names>Nadine</given-names></name><name><surname>Francisco</surname><given-names>Charlotte</given-names></name><name><surname>Santana-Propper</surname><given-names>Ella</given-names></name><name><surname>Agnarsson</surname><given-names>Ingi</given-names></name><name><surname>Binford</surname><given-names>Greta J.</given-names></name></person-group><article-title><italic><tp:taxon-name><tp:taxon-name-part taxon-name-part-type="genus" reg="Heteroonops">Heteroonops</tp:taxon-name-part></tp:taxon-name></italic> (<tp:taxon-name><tp:taxon-name-part taxon-name-part-type="order">Araneae</tp:taxon-name-part></tp:taxon-name>, <tp:taxon-name><tp:taxon-name-part taxon-name-part-type="genus" reg="Oonopidae">Oonopidae</tp:taxon-name-part></tp:taxon-name>) spiders from Hispaniola: the discovery of ten new species</article-title><source>Zookeys</source><day>27</day><month>8</month><year>2020</year><volume>964</volume><fpage>1</fpage><lpage>30</lpage><pub-id pub-id-type="doi">10.3897/zookeys.964.51554</pub-id></mixed-citation></tp:treatment-meta><tp:nomenclature><tp:taxon-name><object-id xmlns:xlink="http://www.w3.org/1999/xlink" content-type="arpha" xlink:type="simple">DE2A5A9C-39DD-523D-A860-59AE4CE9A393</object-id>
                <tp:taxon-name-part taxon-name-part-type="genus" reg="Heteroonops">Heteroonops</tp:taxon-name-part>
                <tp:taxon-name-part taxon-name-part-type="species" reg="verruca">verruca</tp:taxon-name-part>
                <object-id xmlns:xlink="http://www.w3.org/1999/xlink" content-type="zoobank" xlink:type="simple">http://zoobank.org/18B6E9E1-0B6C-45C8-B724-85C0A3279651</object-id>
              </tp:taxon-name><tp:taxon-authority>Dupérré</tp:taxon-authority><tp:taxon-status xmlns:xlink="http://www.w3.org/1999/xlink" xlink:type="simple">sp. nov.</tp:taxon-status><xref ref-type="fig" rid="F5">Figs 14–18</xref><xref ref-type="fig" rid="F11">, 37</xref><xref ref-type="fig" rid="F12">, 40</xref></tp:nomenclature><tp:treatment-sec sec-type="type material" id="SECID0E4LAI"><title>Type material.</title><p>Male holotype from Dominican Republic, Barahona Province, Cachote Biosphere Reserve, <named-content xmlns:xlink="http://www.w3.org/1999/xlink" content-type="dwc:verbatimCoordinates" xlink:type="simple"><named-content content-type="geo-json" specific-use="{&#34;type&#34;:&#34;Point&#34;,&#34;coordinates&#34;:[-71.189250,18.097860]}" id="NCID0EGMAI" xlink:type="simple">18.09786N, 71.18925W</named-content></named-content>, 1200 m, 7.vii.2012, team CarBio (<named-content xmlns:xlink="http://www.w3.org/1999/xlink" content-type="dwc:institutional_code" xlink:type="simple">NMNH</named-content>, USNMENT 01747004). One female paratype, same data.</p></tp:treatment-sec><tp:treatment-sec sec-type="etymology" id="SECID0ETMAI"><title>Etymology.</title><p>The specific epithet is a noun in apposition meaning wart in reference to the male palpal bulb bearing a wart-like projection.</p></tp:treatment-sec><tp:treatment-sec sec-type="diagnosis" id="SECID0EYMAI"><title>Diagnosis.</title><p>Males can be diagnosed from all species by the wart-like projection on the prolateral side of the bulb (Fig. <xref ref-type="fig" rid="F5">14</xref>); females can be diagnosed by their small heart-shaped posterior receptaculum (Fig. <xref ref-type="fig" rid="F5">18</xref>).</p></tp:treatment-sec><tp:treatment-sec sec-type="description" id="SECID0EGNAI"><title>Description.</title><p><bold>Male (holotype)</bold>: Total length: 1.9; carapace length: 0.95; carapace width: 0.79. <bold><italic>Cephalothorax</italic></bold>: Carapace ovoid; shiny, bright yellow; pars cephalica flat. Sternum yellow; longer than wide; covered entirely with long dark setae. Endites yellow with one large, median backward-pointing projection (Fig. <xref ref-type="fig" rid="F11">37</xref>); labium yellow. Clypeus vertical; short (1/2× radius of <abbrev xmlns:xlink="http://www.w3.org/1999/xlink" xlink:title="anterior lateral eye" id="ABBRID0EVNAI" xlink:type="simple">ALE</abbrev>). Chelicerae yellow; promargin and retromargin without teeth; fangs normal, 1/3 the length of the chelicerae. <bold><italic>Eyes</italic></bold>: Six eyes surrounded by black pigmentation; <abbrev xmlns:xlink="http://www.w3.org/1999/xlink" xlink:title="anterior lateral eye" id="ABBRID0E3NAI" xlink:type="simple">ALE</abbrev> largest, oval; <abbrev xmlns:xlink="http://www.w3.org/1999/xlink" xlink:title="posterior median eye" id="ABBRID0EAOAI" xlink:type="simple">PME</abbrev> rectangular; <abbrev xmlns:xlink="http://www.w3.org/1999/xlink" xlink:title="posterior lateral eye" id="ABBRID0EEOAI" xlink:type="simple">PLE</abbrev> smallest, oval; <abbrev xmlns:xlink="http://www.w3.org/1999/xlink" xlink:title="anterior lateral eye" id="ABBRID0EIOAI" xlink:type="simple">ALE</abbrev> separated by their radius; <abbrev xmlns:xlink="http://www.w3.org/1999/xlink" xlink:title="anterior lateral eye" id="ABBRID0EMOAI" xlink:type="simple">ALE</abbrev>-<abbrev xmlns:xlink="http://www.w3.org/1999/xlink" xlink:title="posterior lateral eye" id="ABBRID0EQOAI" xlink:type="simple">PLE</abbrev> touching; <abbrev xmlns:xlink="http://www.w3.org/1999/xlink" xlink:title="posterior lateral eye" id="ABBRID0EUOAI" xlink:type="simple">PLE</abbrev>-<abbrev xmlns:xlink="http://www.w3.org/1999/xlink" xlink:title="posterior median eye" id="ABBRID0EYOAI" xlink:type="simple">PME</abbrev> touching; <abbrev xmlns:xlink="http://www.w3.org/1999/xlink" xlink:title="posterior median eye" id="ABBRID0E3OAI" xlink:type="simple">PME</abbrev> touching. <bold><italic>Abdomen</italic></bold>: Oval; light beige covered dorsally with long dark setae; epigastric and postepigastric scuta light yellow, well sclerotized. <bold><italic>Legs</italic></bold>: Femora with basal half whitish, apical half-light yellow, other legs segments light yellow; tibia I with three pairs of ventral spines, metatarsus I with two pairs of ventral spines; leg formula 4123. <bold><italic>Genitalia</italic></bold>: Palpal segments yellow; palpal bulb whitish. Palpal patella and tibia with spines prolaterally (Fig. <xref ref-type="fig" rid="F5">14</xref>). Palpal bulb ovoid with apical triangular bump and prolateral wart-like projection (Figs <xref ref-type="fig" rid="F4">13</xref>, <xref ref-type="fig" rid="F5">14</xref>); embolus and conductor set on an oval base with apical ridges (Figs <xref ref-type="fig" rid="F5">15</xref>, <xref ref-type="fig" rid="F5">16</xref>); embolus well sclerotized, wide and triangular; conductor spine-like, well sclerotized reaching the tip of the embolus (Fig. <xref ref-type="fig" rid="F5">16</xref>).</p><p><bold>Female (paratype)</bold>: Total length: 2.04; carapace length: 0.98; carapace width: 0.76. <bold><italic>Cephalothorax</italic></bold>: Carapace, sternum, labium and chelicerae: as in male. Endites without projection. <bold><italic>Eyes</italic></bold>: Same as male. <bold><italic>Abdomen</italic></bold>: Oval, light beige; epigastric and postepigastric scuta orange, well sclerotized (Fig. <xref ref-type="fig" rid="F5">17</xref>). <bold><italic>Legs</italic></bold>: Color as in male; leg I missing; all palpal segments with strong spines. <bold><italic>Genitalia</italic></bold>: Epigynal region not protruding, with small, squared structure visible through the epigastric scutum, and triangular plate visible through the epigastric furrow (Fig. <xref ref-type="fig" rid="F5">17</xref>). Internal genitalia with triangular anterior receptaculum, projecting posteriorly; posterior receptaculum small, bulbous with pore field; wing-like projections not observed (Fig. <xref ref-type="fig" rid="F5">18</xref>).</p><fig id="F5" position="float" orientation="portrait"><object-id xmlns:xlink="http://www.w3.org/1999/xlink" content-type="doi" xlink:type="simple">10.3897/zookeys.964.51554.figures14-18</object-id><object-id xmlns:xlink="http://www.w3.org/1999/xlink" content-type="arpha" xlink:type="simple">C5FCDB3E-8D1F-5F3E-A6E7-0F1AB9366B8A</object-id><label>Figures 14–18.</label><caption><p><italic><tp:taxon-name><tp:taxon-name-part taxon-name-part-type="genus" reg="Heteroonops">Heteroonops</tp:taxon-name-part> <tp:taxon-name-part taxon-name-part-type="species" reg="verruca">verruca</tp:taxon-name-part></tp:taxon-name></italic> sp. nov. Male (<bold>14–16</bold>), female (<bold>17, 18</bold>). <bold>14</bold> Palp, prolateral view <bold>15</bold> palp, apical view <bold>16</bold> palp, retrolateral view <bold>17</bold> epigynal region, ventral view <bold>18</bold> internal genitalia, dorsal view.</p></caption><graphic xmlns:xlink="http://www.w3.org/1999/xlink" xlink:href="zookeys-964-001-g005.jpg" position="float" orientation="portrait" xlink:type="simple" id="oo_446499.jpg"><uri content-type="original_file" xlink:type="simple">https://binary.pensoft.net/fig/446499</uri></graphic></fig></tp:treatment-sec><tp:treatment-sec sec-type="material" id="SECID0EGSAI"><title>Other material examined.</title><p>Same data as type specimens: 2♂ (<named-content xmlns:xlink="http://www.w3.org/1999/xlink" content-type="dwc:institutional_code" xlink:type="simple">UVM</named-content>).</p></tp:treatment-sec><tp:treatment-sec sec-type="distribution" id="SECID0EUSAI"><title>Distribution.</title><p>Dominican Republic, Barahona Province (Fig. <xref ref-type="fig" rid="F12">40</xref>).</p></tp:treatment-sec><tp:treatment-sec><!--Section generated to contain objects referenced in tp:taxon-treatment.--><fig id="F11" position="float" orientation="portrait"><object-id xmlns:xlink="http://www.w3.org/1999/xlink" content-type="doi" xlink:type="simple">10.3897/zookeys.964.51554.figures34-39</object-id><object-id xmlns:xlink="http://www.w3.org/1999/xlink" content-type="arpha" xlink:type="simple">D8794D7A-F670-5D4F-9614-45EFF2694766</object-id><label>Figures 34–39.</label><caption><p>Male endites, ventral view. <bold>34</bold><italic><tp:taxon-name><tp:taxon-name-part taxon-name-part-type="genus" reg="Heteroonops">Heteroonops</tp:taxon-name-part> <tp:taxon-name-part taxon-name-part-type="species" reg="scapula">scapula</tp:taxon-name-part></tp:taxon-name></italic> sp. nov. <bold>35</bold><italic><tp:taxon-name><tp:taxon-name-part taxon-name-part-type="genus" reg="Heteroonops">Heteroonops</tp:taxon-name-part> <tp:taxon-name-part taxon-name-part-type="species" reg="jurassicus">jurassicus</tp:taxon-name-part></tp:taxon-name></italic> sp. nov. <bold>36</bold><italic><tp:taxon-name><tp:taxon-name-part taxon-name-part-type="genus" reg="Heteroonops">Heteroonops</tp:taxon-name-part> <tp:taxon-name-part taxon-name-part-type="species" reg="aylinalegreae">aylinalegreae</tp:taxon-name-part></tp:taxon-name></italic> sp. nov. <bold>37</bold><italic><tp:taxon-name><tp:taxon-name-part taxon-name-part-type="genus" reg="Heteroonops">Heteroonops</tp:taxon-name-part> <tp:taxon-name-part taxon-name-part-type="species" reg="verruca">verruca</tp:taxon-name-part></tp:taxon-name></italic> sp. nov. <bold>38</bold><italic><tp:taxon-name><tp:taxon-name-part taxon-name-part-type="genus" reg="Heteroonops">Heteroonops</tp:taxon-name-part> <tp:taxon-name-part taxon-name-part-type="species" reg="renebarbai">renebarbai</tp:taxon-name-part></tp:taxon-name></italic> sp. nov. <bold>39</bold><italic><tp:taxon-name><tp:taxon-name-part taxon-name-part-type="genus" reg="Heteroonops">Heteroonops</tp:taxon-name-part> <tp:taxon-name-part taxon-name-part-type="species" reg="constanza">constanza</tp:taxon-name-part></tp:taxon-name></italic> sp. nov.</p></caption><graphic xmlns:xlink="http://www.w3.org/1999/xlink" xlink:href="zookeys-964-001-g011.jpg" position="float" orientation="portrait" xlink:type="simple" id="oo_446505.jpg"><uri content-type="original_file" xlink:type="simple">https://binary.pensoft.net/fig/446505</uri></graphic></fig><fig id="F12" position="float" orientation="portrait"><object-id xmlns:xlink="http://www.w3.org/1999/xlink" content-type="doi" xlink:type="simple">10.3897/zookeys.964.51554.figure40</object-id><object-id xmlns:xlink="http://www.w3.org/1999/xlink" content-type="arpha" xlink:type="simple">6A4C074D-523D-5C67-A02E-9B4BE2671126</object-id><label>Figure 40.</label><caption><p>Distribution map of all <italic><tp:taxon-name><tp:taxon-name-part taxon-name-part-type="genus" reg="Heteroonops">Heteroonops</tp:taxon-name-part></tp:taxon-name></italic> species found in Hispaniola.</p></caption><graphic xmlns:xlink="http://www.w3.org/1999/xlink" xlink:href="zookeys-964-001-g012.jpg" position="float" orientation="portrait" xlink:type="simple" id="oo_446506.jpg"><uri content-type="original_file" xlink:type="simple">https://binary.pensoft.net/fig/446506</uri></graphic></fig><fig id="F4" position="float" orientation="portrait"><object-id xmlns:xlink="http://www.w3.org/1999/xlink" content-type="doi" xlink:type="simple">10.3897/zookeys.964.51554.figures10-13</object-id><object-id xmlns:xlink="http://www.w3.org/1999/xlink" content-type="arpha" xlink:type="simple">5152F312-38ED-5312-9B3B-2A77855D454A</object-id><label>Figures 10–13.</label><caption><p><italic><tp:taxon-name><tp:taxon-name-part taxon-name-part-type="genus" reg="Heteroonops">Heteroonops</tp:taxon-name-part> <tp:taxon-name-part taxon-name-part-type="species" reg="aylinalegreae">aylinalegreae</tp:taxon-name-part></tp:taxon-name></italic> sp. nov. Male (<bold>10, 11</bold>), female (<bold>12, 13</bold>). <bold>10</bold> Palp, prolateral view <bold>11</bold> palp, apical view <bold>12</bold> epigynal region, ventral view <bold>13</bold> internal genitalia, dorsal view.</p></caption><graphic xmlns:xlink="http://www.w3.org/1999/xlink" xlink:href="zookeys-964-001-g004.jpg" position="float" orientation="portrait" xlink:type="simple" id="oo_446498.jpg"><uri content-type="original_file" xlink:type="simple">https://binary.pensoft.net/fig/446498</uri></graphic></fig></tp:treatment-sec></tp:taxon-treatment>
