# Supplementary material for: Heteroonops (Araneae, Oonopidae) spiders from Hispaniola: the discovery of ten new species
Source: Zookeys. 2020 Aug 27;964:1–30. doi: 10.3897/zookeys.964.51554 (PMC7471135; doi:10.3897/zookeys.964.51554)
Supplement: XML Treatment for Heteroonops renebarbai [file zookeys.964.51554-treatment6.xml]

<!DOCTYPE tp:taxon-treatment
  PUBLIC "-//TaxonX//DTD Taxonomic Treatment Publishing DTD v0 20100105//EN" "tax-treatment-NSO.dtd">
<tp:taxon-treatment xmlns:tp="http://www.plazi.org/taxpub"><tp:treatment-meta><kwd-group><label>Taxon classification</label><kwd><named-content xmlns:xlink="http://www.w3.org/1999/xlink" content-type="kingdom">Animalia</named-content></kwd><kwd><named-content xmlns:xlink="http://www.w3.org/1999/xlink" content-type="order">Araneae</named-content></kwd><kwd><named-content xmlns:xlink="http://www.w3.org/1999/xlink" content-type="family">Oonopidae</named-content></kwd></kwd-group><mixed-citation publication-type="journal"><person-group><name><surname>Dupérré</surname><given-names>Nadine</given-names></name><name><surname>Francisco</surname><given-names>Charlotte</given-names></name><name><surname>Santana-Propper</surname><given-names>Ella</given-names></name><name><surname>Agnarsson</surname><given-names>Ingi</given-names></name><name><surname>Binford</surname><given-names>Greta J.</given-names></name></person-group><article-title><italic><tp:taxon-name><tp:taxon-name-part taxon-name-part-type="genus" reg="Heteroonops">Heteroonops</tp:taxon-name-part></tp:taxon-name></italic> (<tp:taxon-name><tp:taxon-name-part taxon-name-part-type="order">Araneae</tp:taxon-name-part></tp:taxon-name>, <tp:taxon-name><tp:taxon-name-part taxon-name-part-type="genus" reg="Oonopidae">Oonopidae</tp:taxon-name-part></tp:taxon-name>) spiders from Hispaniola: the discovery of ten new species</article-title><source>Zookeys</source><day>27</day><month>8</month><year>2020</year><volume>964</volume><fpage>1</fpage><lpage>30</lpage><pub-id pub-id-type="doi">10.3897/zookeys.964.51554</pub-id></mixed-citation></tp:treatment-meta><tp:nomenclature><tp:taxon-name><object-id xmlns:xlink="http://www.w3.org/1999/xlink" content-type="arpha" xlink:type="simple">7808B2FC-D64F-503F-BE41-15FB8458846C</object-id>
                <tp:taxon-name-part taxon-name-part-type="genus" reg="Heteroonops">Heteroonops</tp:taxon-name-part>
                <tp:taxon-name-part taxon-name-part-type="species" reg="renebarbai">renebarbai</tp:taxon-name-part>
                <object-id xmlns:xlink="http://www.w3.org/1999/xlink" content-type="zoobank" xlink:type="simple">http://zoobank.org/803999F5-7C2D-4CE6-9C83-6264977AA215</object-id>
              </tp:taxon-name><tp:taxon-authority>Dupérré</tp:taxon-authority><tp:taxon-status xmlns:xlink="http://www.w3.org/1999/xlink" xlink:type="simple">sp. nov.</tp:taxon-status><xref ref-type="fig" rid="F6">Figs 19</xref><xref ref-type="fig" rid="F6">, 20</xref><xref ref-type="fig" rid="F11">, 38</xref><xref ref-type="fig" rid="F12">, 40</xref></tp:nomenclature><tp:treatment-sec sec-type="type material" id="SECID0EXUAI"><title>Type material.</title><p>Male holotype from Dominican Republic, Hato Mayor Province, Occidental, San Rafael de Yuma, los Haitises National Park, outside Cueva La Arena, <named-content xmlns:xlink="http://www.w3.org/1999/xlink" content-type="dwc:verbatimCoordinates" xlink:type="simple"><named-content content-type="geo-json" specific-use="{&#34;type&#34;:&#34;Point&#34;,&#34;coordinates&#34;:[-69.464900,19.080130]}" id="NCID0EAVAI" xlink:type="simple">19.08013N, 69.4649W</named-content></named-content>, 17m, 12.vi.2012, team CarBio (<named-content xmlns:xlink="http://www.w3.org/1999/xlink" content-type="dwc:institutional_code" xlink:type="simple">NMNH</named-content>, USNMENT 01747005).</p></tp:treatment-sec><tp:treatment-sec sec-type="etymology" id="SECID0ENVAI"><title>Etymology.</title><p>The specific epithet is a noun in apposition honoring local arachnologist and CarBio collaborator René Barba.</p></tp:treatment-sec><tp:treatment-sec sec-type="diagnosis" id="SECID0ESVAI"><title>Diagnosis.</title><p>Males are distinguished from most species by their elongated, thin embolus (Fig. <xref ref-type="fig" rid="F6">19</xref>); from <italic><tp:taxon-name><tp:taxon-name-part taxon-name-part-type="genus" reg="Heteroonops">H.</tp:taxon-name-part> <tp:taxon-name-part taxon-name-part-type="species" reg="vega">vega</tp:taxon-name-part></tp:taxon-name></italic> by their long and pointed conductor (Fig. <xref ref-type="fig" rid="F6">20</xref>), flat and with denticles in the later (<xref ref-type="bibr" rid="B30">Platnick and Dupérré 2009</xref>, fig. 194).</p></tp:treatment-sec><tp:treatment-sec sec-type="description" id="SECID0EPWAI"><title>Description.</title><p><bold>Male (holotype)</bold>: Total length: 1.34; carapace length: 0.71; carapace width: 0.59. <bold><italic>Cephalothorax</italic></bold>: Carapace ovoid; shiny, light yellow; pars cephalica flat. Sternum light yellow; longer than wide; covered entirely with long dark setae. Endites light yellow with an elongated apical backward-pointing projection with rounded tip (Fig. <xref ref-type="fig" rid="F11">38</xref>); labium light yellow. Clypeus vertical; short (1/2× radius of <abbrev xmlns:xlink="http://www.w3.org/1999/xlink" xlink:title="anterior lateral eye" id="ABBRID0E5WAI" xlink:type="simple">ALE</abbrev>). Chelicerae yellow; promargin and retromargin without teeth; fangs normal, 1/3 length of chelicerae. <bold><italic>Eyes</italic></bold>: Six eyes surrounded by black pigmentation; <abbrev xmlns:xlink="http://www.w3.org/1999/xlink" xlink:title="anterior lateral eye" id="ABBRID0EFXAI" xlink:type="simple">ALE</abbrev> largest, oval; <abbrev xmlns:xlink="http://www.w3.org/1999/xlink" xlink:title="posterior median eye" id="ABBRID0EJXAI" xlink:type="simple">PME</abbrev> squared; <abbrev xmlns:xlink="http://www.w3.org/1999/xlink" xlink:title="posterior lateral eye" id="ABBRID0ENXAI" xlink:type="simple">PLE</abbrev> smallest, oval; <abbrev xmlns:xlink="http://www.w3.org/1999/xlink" xlink:title="anterior lateral eye" id="ABBRID0ERXAI" xlink:type="simple">ALE</abbrev> separated by their radius; <abbrev xmlns:xlink="http://www.w3.org/1999/xlink" xlink:title="anterior lateral eye" id="ABBRID0EVXAI" xlink:type="simple">ALE</abbrev>-<abbrev xmlns:xlink="http://www.w3.org/1999/xlink" xlink:title="posterior lateral eye" id="ABBRID0EZXAI" xlink:type="simple">PLE</abbrev> touching; <abbrev xmlns:xlink="http://www.w3.org/1999/xlink" xlink:title="posterior lateral eye" id="ABBRID0E4XAI" xlink:type="simple">PLE</abbrev>-<abbrev xmlns:xlink="http://www.w3.org/1999/xlink" xlink:title="posterior median eye" id="ABBRID0EBYAI" xlink:type="simple">PME</abbrev> touching; <abbrev xmlns:xlink="http://www.w3.org/1999/xlink" xlink:title="posterior median eye" id="ABBRID0EFYAI" xlink:type="simple">PME</abbrev> touching. <bold><italic>Abdomen</italic></bold>: Oval; light beige covered dorsally with long dark setae; epigastric and postepigastric scuta light yellow, not well sclerotized. <bold><italic>Legs</italic></bold>: Light yellow; tibia I with two pairs of ventral spines, metatarsus I with one pair of ventral spines; leg formula undertermined, legs II-III-IV missing. <bold><italic>Genitalia</italic></bold>: Palpal segments light yellow; palpal bulb whitish. Palpal femur, patella and tibia with spines prolaterally (Fig. <xref ref-type="fig" rid="F6">19</xref>). Palpal bulb ovoid (Fig. <xref ref-type="fig" rid="F6">19</xref>); embolus well sclerotized, long and thin; conductor long and pointed, initiating at base of embolus (Figs <xref ref-type="fig" rid="F6">19</xref>, <xref ref-type="fig" rid="F6">20</xref>).</p><fig id="F6" position="float" orientation="portrait"><object-id xmlns:xlink="http://www.w3.org/1999/xlink" content-type="doi" xlink:type="simple">10.3897/zookeys.964.51554.figures19-20</object-id><object-id xmlns:xlink="http://www.w3.org/1999/xlink" content-type="arpha" xlink:type="simple">EFB9F5CE-4CCC-5892-8A8F-D1EE0E0BC189</object-id><label>Figures 19, 20.</label><caption><p><italic><tp:taxon-name><tp:taxon-name-part taxon-name-part-type="genus" reg="Heteroonops">Heteroonops</tp:taxon-name-part> <tp:taxon-name-part taxon-name-part-type="species" reg="renebarbai">renebarbai</tp:taxon-name-part></tp:taxon-name></italic> sp. nov. Male. <bold>19</bold> Palp, prolateral view <bold>20</bold> palp, apical view.</p></caption><graphic xmlns:xlink="http://www.w3.org/1999/xlink" xlink:href="zookeys-964-001-g006.jpg" position="float" orientation="portrait" xlink:type="simple" id="oo_446500.jpg"><uri content-type="original_file" xlink:type="simple">https://binary.pensoft.net/fig/446500</uri></graphic></fig><p><bold>Female</bold>: Unknown.</p></tp:treatment-sec><tp:treatment-sec sec-type="material" id="SECID0EC1AI"><title>Other material examined.</title><p>None.</p></tp:treatment-sec><tp:treatment-sec sec-type="distribution" id="SECID0EH1AI"><title>Distribution.</title><p>Dominican Republic, Hato Mayor Province (Fig. <xref ref-type="fig" rid="F12">40</xref>).</p></tp:treatment-sec><tp:treatment-sec><!--Section generated to contain objects referenced in tp:taxon-treatment.--><fig id="F11" position="float" orientation="portrait"><object-id xmlns:xlink="http://www.w3.org/1999/xlink" content-type="doi" xlink:type="simple">10.3897/zookeys.964.51554.figures34-39</object-id><object-id xmlns:xlink="http://www.w3.org/1999/xlink" content-type="arpha" xlink:type="simple">D8794D7A-F670-5D4F-9614-45EFF2694766</object-id><label>Figures 34–39.</label><caption><p>Male endites, ventral view. <bold>34</bold><italic><tp:taxon-name><tp:taxon-name-part taxon-name-part-type="genus" reg="Heteroonops">Heteroonops</tp:taxon-name-part> <tp:taxon-name-part taxon-name-part-type="species" reg="scapula">scapula</tp:taxon-name-part></tp:taxon-name></italic> sp. nov. <bold>35</bold><italic><tp:taxon-name><tp:taxon-name-part taxon-name-part-type="genus" reg="Heteroonops">Heteroonops</tp:taxon-name-part> <tp:taxon-name-part taxon-name-part-type="species" reg="jurassicus">jurassicus</tp:taxon-name-part></tp:taxon-name></italic> sp. nov. <bold>36</bold><italic><tp:taxon-name><tp:taxon-name-part taxon-name-part-type="genus" reg="Heteroonops">Heteroonops</tp:taxon-name-part> <tp:taxon-name-part taxon-name-part-type="species" reg="aylinalegreae">aylinalegreae</tp:taxon-name-part></tp:taxon-name></italic> sp. nov. <bold>37</bold><italic><tp:taxon-name><tp:taxon-name-part taxon-name-part-type="genus" reg="Heteroonops">Heteroonops</tp:taxon-name-part> <tp:taxon-name-part taxon-name-part-type="species" reg="verruca">verruca</tp:taxon-name-part></tp:taxon-name></italic> sp. nov. <bold>38</bold><italic><tp:taxon-name><tp:taxon-name-part taxon-name-part-type="genus" reg="Heteroonops">Heteroonops</tp:taxon-name-part> <tp:taxon-name-part taxon-name-part-type="species" reg="renebarbai">renebarbai</tp:taxon-name-part></tp:taxon-name></italic> sp. nov. <bold>39</bold><italic><tp:taxon-name><tp:taxon-name-part taxon-name-part-type="genus" reg="Heteroonops">Heteroonops</tp:taxon-name-part> <tp:taxon-name-part taxon-name-part-type="species" reg="constanza">constanza</tp:taxon-name-part></tp:taxon-name></italic> sp. nov.</p></caption><graphic xmlns:xlink="http://www.w3.org/1999/xlink" xlink:href="zookeys-964-001-g011.jpg" position="float" orientation="portrait" xlink:type="simple" id="oo_446505.jpg"><uri content-type="original_file" xlink:type="simple">https://binary.pensoft.net/fig/446505</uri></graphic></fig><fig id="F12" position="float" orientation="portrait"><object-id xmlns:xlink="http://www.w3.org/1999/xlink" content-type="doi" xlink:type="simple">10.3897/zookeys.964.51554.figure40</object-id><object-id xmlns:xlink="http://www.w3.org/1999/xlink" content-type="arpha" xlink:type="simple">6A4C074D-523D-5C67-A02E-9B4BE2671126</object-id><label>Figure 40.</label><caption><p>Distribution map of all <italic><tp:taxon-name><tp:taxon-name-part taxon-name-part-type="genus" reg="Heteroonops">Heteroonops</tp:taxon-name-part></tp:taxon-name></italic> species found in Hispaniola.</p></caption><graphic xmlns:xlink="http://www.w3.org/1999/xlink" xlink:href="zookeys-964-001-g012.jpg" position="float" orientation="portrait" xlink:type="simple" id="oo_446506.jpg"><uri content-type="original_file" xlink:type="simple">https://binary.pensoft.net/fig/446506</uri></graphic></fig></tp:treatment-sec><ref-list><ref id="B30"><mixed-citation xmlns:xlink="http://www.w3.org/1999/xlink" xlink:type="simple"><person-group><name name-style="western"><surname>Platnick</surname><given-names>NI</given-names></name><name name-style="western"><surname>Dupérré</surname><given-names>N</given-names></name></person-group> (<year>2009</year>) <article-title>The goblin spider genus <italic><tp:taxon-name><tp:taxon-name-part taxon-name-part-type="genus">Heteroonops</tp:taxon-name-part></tp:taxon-name></italic> (<tp:taxon-name><tp:taxon-name-part taxon-name-part-type="order">Araneae</tp:taxon-name-part></tp:taxon-name>, <tp:taxon-name><tp:taxon-name-part taxon-name-part-type="genus">Oonopidae</tp:taxon-name-part></tp:taxon-name>), with notes on <italic><tp:taxon-name><tp:taxon-name-part taxon-name-part-type="genus">Oonops</tp:taxon-name-part></tp:taxon-name></italic>.</article-title><source>American Museum Novitates</source><volume>3672</volume>: <fpage>1</fpage>–<lpage>72</lpage>. <ext-link xlink:type="simple" ext-link-type="doi" xlink:href="10.1206/690.1">https://doi.org/10.1206/690.1</ext-link></mixed-citation></ref></ref-list></tp:taxon-treatment>
