# Supplementary material for: Heteroonops (Araneae, Oonopidae) spiders from Hispaniola: the discovery of ten new species
Source: Zookeys. 2020 Aug 27;964:1–30. doi: 10.3897/zookeys.964.51554 (PMC7471135; doi:10.3897/zookeys.964.51554)
Supplement: XML Treatment for Heteroonops yuma [file zookeys.964.51554-treatment7.xml]

<!DOCTYPE tp:taxon-treatment
  PUBLIC "-//TaxonX//DTD Taxonomic Treatment Publishing DTD v0 20100105//EN" "tax-treatment-NSO.dtd">
<tp:taxon-treatment xmlns:tp="http://www.plazi.org/taxpub"><tp:treatment-meta><kwd-group><label>Taxon classification</label><kwd><named-content xmlns:xlink="http://www.w3.org/1999/xlink" content-type="kingdom">Animalia</named-content></kwd><kwd><named-content xmlns:xlink="http://www.w3.org/1999/xlink" content-type="order">Araneae</named-content></kwd><kwd><named-content xmlns:xlink="http://www.w3.org/1999/xlink" content-type="family">Oonopidae</named-content></kwd></kwd-group><mixed-citation publication-type="journal"><person-group><name><surname>Dupérré</surname><given-names>Nadine</given-names></name><name><surname>Francisco</surname><given-names>Charlotte</given-names></name><name><surname>Santana-Propper</surname><given-names>Ella</given-names></name><name><surname>Agnarsson</surname><given-names>Ingi</given-names></name><name><surname>Binford</surname><given-names>Greta J.</given-names></name></person-group><article-title><italic><tp:taxon-name><tp:taxon-name-part taxon-name-part-type="genus" reg="Heteroonops">Heteroonops</tp:taxon-name-part></tp:taxon-name></italic> (<tp:taxon-name><tp:taxon-name-part taxon-name-part-type="order">Araneae</tp:taxon-name-part></tp:taxon-name>, <tp:taxon-name><tp:taxon-name-part taxon-name-part-type="genus" reg="Oonopidae">Oonopidae</tp:taxon-name-part></tp:taxon-name>) spiders from Hispaniola: the discovery of ten new species</article-title><source>Zookeys</source><day>27</day><month>8</month><year>2020</year><volume>964</volume><fpage>1</fpage><lpage>30</lpage><pub-id pub-id-type="doi">10.3897/zookeys.964.51554</pub-id></mixed-citation></tp:treatment-meta><tp:nomenclature><tp:taxon-name><object-id xmlns:xlink="http://www.w3.org/1999/xlink" content-type="arpha" xlink:type="simple">2099344E-63AD-5A78-ACB4-B6F08F9C2142</object-id>
                <tp:taxon-name-part taxon-name-part-type="genus" reg="Heteroonops">Heteroonops</tp:taxon-name-part>
                <tp:taxon-name-part taxon-name-part-type="species" reg="yuma">yuma</tp:taxon-name-part>
                <object-id xmlns:xlink="http://www.w3.org/1999/xlink" content-type="zoobank" xlink:type="simple">http://zoobank.org/C9159DF2-1A78-4434-BA1E-65A51DD10D33</object-id>
              </tp:taxon-name><tp:taxon-authority>Dupérré</tp:taxon-authority><tp:taxon-status xmlns:xlink="http://www.w3.org/1999/xlink" xlink:type="simple">sp. nov.</tp:taxon-status><xref ref-type="fig" rid="F7">Figs 21</xref><xref ref-type="fig" rid="F7">, 22</xref><xref ref-type="fig" rid="F12">, 40</xref></tp:nomenclature><tp:treatment-sec sec-type="type material" id="SECID0EG3AI"><title>Type material.</title><p>Female holotype from Dominican Republic, Duarte Province, Occidental, San Rafael de Yuma, Loma Quita Espuela, <named-content xmlns:xlink="http://www.w3.org/1999/xlink" content-type="dwc:verbatimCoordinates" xlink:type="simple"><named-content content-type="geo-json" specific-use="{&#34;type&#34;:&#34;Point&#34;,&#34;coordinates&#34;:[-70.111000,19.355040]}" id="NCID0EP3AI" xlink:type="simple">19.35504N, 70.111W</named-content></named-content>, 200 m, 14.vi.2012, team CarBio (<named-content xmlns:xlink="http://www.w3.org/1999/xlink" content-type="dwc:institutional_code" xlink:type="simple">NMNH</named-content>, USNMENT 01747006). Female paratype, same data (USNMENT 01747007).</p></tp:treatment-sec><tp:treatment-sec sec-type="etymology" id="SECID0E33AI"><title>Etymology.</title><p>The specific name is noun in apposition taken from the type locality, San Rafael de Yuma, Dominican Republic.</p></tp:treatment-sec><tp:treatment-sec sec-type="diagnosis" id="SECID0EB4AI"><title>Diagnosis.</title><p>Females are distinguished from most species by the anterior receptaculum positioned on a narrow, short stalk; from <italic><tp:taxon-name><tp:taxon-name-part taxon-name-part-type="genus" reg="Heteroonops">H.</tp:taxon-name-part> <tp:taxon-name-part taxon-name-part-type="species" reg="vega">vega</tp:taxon-name-part></tp:taxon-name></italic> by their larger anterior receptaculum projecting posteriorly (Fig. <xref ref-type="fig" rid="F7">22</xref>), not projecting in the later species (<xref ref-type="bibr" rid="B30">Platnick and Dupérré 2009</xref>, fig. 211).</p></tp:treatment-sec><tp:treatment-sec sec-type="description" id="SECID0E14AI"><title>Description.</title><p><bold>Female (holotype)</bold> Total length: 1.86; carapace length: 0.76; carapace width: 0.61. <bold><italic>Cephalothorax</italic></bold>: Carapace ovoid; shiny, whitish; pars cephalica flat. Sternum whitish; longer than wide; covered entirely with long dark setae. Endites withish, not modified; labium light whitish. Clypeus vertical; short (1/2× radius of <abbrev xmlns:xlink="http://www.w3.org/1999/xlink" xlink:title="anterior lateral eye" id="ABBRID0EF5AI" xlink:type="simple">ALE</abbrev>). Chelicerae pale yellow; promargin and retromargin without teeth; fangs normal, 1/3 length of chelicerae. <bold><italic>Eyes</italic></bold>: Six eyes surrounded by black pigmentation; <abbrev xmlns:xlink="http://www.w3.org/1999/xlink" xlink:title="anterior lateral eye" id="ABBRID0EM5AI" xlink:type="simple">ALE</abbrev> largest, oval; <abbrev xmlns:xlink="http://www.w3.org/1999/xlink" xlink:title="posterior median eye" id="ABBRID0EQ5AI" xlink:type="simple">PME</abbrev> squared; <abbrev xmlns:xlink="http://www.w3.org/1999/xlink" xlink:title="posterior lateral eye" id="ABBRID0EU5AI" xlink:type="simple">PLE</abbrev> smallest, oval; <abbrev xmlns:xlink="http://www.w3.org/1999/xlink" xlink:title="anterior lateral eye" id="ABBRID0EY5AI" xlink:type="simple">ALE</abbrev> separated by their radius; <abbrev xmlns:xlink="http://www.w3.org/1999/xlink" xlink:title="anterior lateral eye" id="ABBRID0E35AI" xlink:type="simple">ALE</abbrev>-<abbrev xmlns:xlink="http://www.w3.org/1999/xlink" xlink:title="posterior lateral eye" id="ABBRID0EA6AI" xlink:type="simple">PLE</abbrev> touching; <abbrev xmlns:xlink="http://www.w3.org/1999/xlink" xlink:title="posterior lateral eye" id="ABBRID0EE6AI" xlink:type="simple">PLE</abbrev>-<abbrev xmlns:xlink="http://www.w3.org/1999/xlink" xlink:title="posterior median eye" id="ABBRID0EI6AI" xlink:type="simple">PME</abbrev> touching; <abbrev xmlns:xlink="http://www.w3.org/1999/xlink" xlink:title="posterior median eye" id="ABBRID0EM6AI" xlink:type="simple">PME</abbrev> touching. <bold><italic>Abdomen</italic></bold>: Oval; yellowish; epigastric and postepigastric scuta pale yellow, not well sclerotized (Fig. <xref ref-type="fig" rid="F7">21</xref>). <bold><italic>Legs</italic></bold>: whitish; tibia I with four pairs of ventral spines, metatarsus I with three pairs of ventral spines; leg formula 4123; all palpal segments with strong spines. <bold><italic>Genitalia</italic></bold>: Epigynal region not protruding with faint structure visible through the scuta (Fig. <xref ref-type="fig" rid="F7">21</xref>). Internal genitalia with triangular anterior receptaculum, projecting posteriorly (Fig. <xref ref-type="fig" rid="F7">22</xref>); posterior receptaculum transparent, W-shaped; wing-like projections golf club-shaped (Fig. <xref ref-type="fig" rid="F7">22</xref>).</p><fig id="F7" position="float" orientation="portrait"><object-id xmlns:xlink="http://www.w3.org/1999/xlink" content-type="doi" xlink:type="simple">10.3897/zookeys.964.51554.figures21-22</object-id><object-id xmlns:xlink="http://www.w3.org/1999/xlink" content-type="arpha" xlink:type="simple">561478DE-FD6E-5D04-B551-E53E60D22C01</object-id><label>Figures 21, 22.</label><caption><p><italic><tp:taxon-name><tp:taxon-name-part taxon-name-part-type="genus" reg="Heteroonops">Heteroonops</tp:taxon-name-part> <tp:taxon-name-part taxon-name-part-type="species" reg="yuma">yuma</tp:taxon-name-part></tp:taxon-name></italic> sp. nov. Female. <bold>21</bold> Epigynal region, ventral view <bold>22</bold> internal genitalia, dorsal view.</p></caption><graphic xmlns:xlink="http://www.w3.org/1999/xlink" xlink:href="zookeys-964-001-g007.jpg" position="float" orientation="portrait" xlink:type="simple" id="oo_446501.jpg"><uri content-type="original_file" xlink:type="simple">https://binary.pensoft.net/fig/446501</uri></graphic></fig><p><bold>Male</bold>: Unknown.</p></tp:treatment-sec><tp:treatment-sec sec-type="material" id="SECID0EJBBI"><title>Other material examined.</title><p>None.</p></tp:treatment-sec><tp:treatment-sec sec-type="distribution" id="SECID0EOBBI"><title>Distribution.</title><p>Dominican Republic, Duarte Province (Fig. <xref ref-type="fig" rid="F12">40</xref>).</p></tp:treatment-sec><tp:treatment-sec><!--Section generated to contain objects referenced in tp:taxon-treatment.--><fig id="F12" position="float" orientation="portrait"><object-id xmlns:xlink="http://www.w3.org/1999/xlink" content-type="doi" xlink:type="simple">10.3897/zookeys.964.51554.figure40</object-id><object-id xmlns:xlink="http://www.w3.org/1999/xlink" content-type="arpha" xlink:type="simple">6A4C074D-523D-5C67-A02E-9B4BE2671126</object-id><label>Figure 40.</label><caption><p>Distribution map of all <italic><tp:taxon-name><tp:taxon-name-part taxon-name-part-type="genus" reg="Heteroonops">Heteroonops</tp:taxon-name-part></tp:taxon-name></italic> species found in Hispaniola.</p></caption><graphic xmlns:xlink="http://www.w3.org/1999/xlink" xlink:href="zookeys-964-001-g012.jpg" position="float" orientation="portrait" xlink:type="simple" id="oo_446506.jpg"><uri content-type="original_file" xlink:type="simple">https://binary.pensoft.net/fig/446506</uri></graphic></fig></tp:treatment-sec><ref-list><ref id="B30"><mixed-citation xmlns:xlink="http://www.w3.org/1999/xlink" xlink:type="simple"><person-group><name name-style="western"><surname>Platnick</surname><given-names>NI</given-names></name><name name-style="western"><surname>Dupérré</surname><given-names>N</given-names></name></person-group> (<year>2009</year>) <article-title>The goblin spider genus <italic><tp:taxon-name><tp:taxon-name-part taxon-name-part-type="genus">Heteroonops</tp:taxon-name-part></tp:taxon-name></italic> (<tp:taxon-name><tp:taxon-name-part taxon-name-part-type="order">Araneae</tp:taxon-name-part></tp:taxon-name>, <tp:taxon-name><tp:taxon-name-part taxon-name-part-type="genus">Oonopidae</tp:taxon-name-part></tp:taxon-name>), with notes on <italic><tp:taxon-name><tp:taxon-name-part taxon-name-part-type="genus">Oonops</tp:taxon-name-part></tp:taxon-name></italic>.</article-title><source>American Museum Novitates</source><volume>3672</volume>: <fpage>1</fpage>–<lpage>72</lpage>. <ext-link xlink:type="simple" ext-link-type="doi" xlink:href="10.1206/690.1">https://doi.org/10.1206/690.1</ext-link></mixed-citation></ref></ref-list></tp:taxon-treatment>
