# Supplementary material for: Heteroonops (Araneae, Oonopidae) spiders from Hispaniola: the discovery of ten new species
Source: Zookeys. 2020 Aug 27;964:1–30. doi: 10.3897/zookeys.964.51554 (PMC7471135; doi:10.3897/zookeys.964.51554)
Supplement: XML Treatment for Heteroonops constanza [file zookeys.964.51554-treatment11.xml]

<!DOCTYPE tp:taxon-treatment
  PUBLIC "-//TaxonX//DTD Taxonomic Treatment Publishing DTD v0 20100105//EN" "tax-treatment-NSO.dtd">
<tp:taxon-treatment xmlns:tp="http://www.plazi.org/taxpub"><tp:treatment-meta><kwd-group><label>Taxon classification</label><kwd><named-content xmlns:xlink="http://www.w3.org/1999/xlink" content-type="kingdom">Animalia</named-content></kwd><kwd><named-content xmlns:xlink="http://www.w3.org/1999/xlink" content-type="order">Araneae</named-content></kwd><kwd><named-content xmlns:xlink="http://www.w3.org/1999/xlink" content-type="family">Oonopidae</named-content></kwd></kwd-group><mixed-citation publication-type="journal"><person-group><name><surname>Dupérré</surname><given-names>Nadine</given-names></name><name><surname>Francisco</surname><given-names>Charlotte</given-names></name><name><surname>Santana-Propper</surname><given-names>Ella</given-names></name><name><surname>Agnarsson</surname><given-names>Ingi</given-names></name><name><surname>Binford</surname><given-names>Greta J.</given-names></name></person-group><article-title><italic><tp:taxon-name><tp:taxon-name-part taxon-name-part-type="genus" reg="Heteroonops">Heteroonops</tp:taxon-name-part></tp:taxon-name></italic> (<tp:taxon-name><tp:taxon-name-part taxon-name-part-type="order">Araneae</tp:taxon-name-part></tp:taxon-name>, <tp:taxon-name><tp:taxon-name-part taxon-name-part-type="genus" reg="Oonopidae">Oonopidae</tp:taxon-name-part></tp:taxon-name>) spiders from Hispaniola: the discovery of ten new species</article-title><source>Zookeys</source><day>27</day><month>8</month><year>2020</year><volume>964</volume><fpage>1</fpage><lpage>30</lpage><pub-id pub-id-type="doi">10.3897/zookeys.964.51554</pub-id></mixed-citation></tp:treatment-meta><tp:nomenclature><tp:taxon-name><object-id xmlns:xlink="http://www.w3.org/1999/xlink" content-type="arpha" xlink:type="simple">A0EE1E54-3663-5884-AA76-1614129215C8</object-id>
                <tp:taxon-name-part taxon-name-part-type="genus" reg="Heteroonops">Heteroonops</tp:taxon-name-part>
                <tp:taxon-name-part taxon-name-part-type="species" reg="constanza">constanza</tp:taxon-name-part>
                <object-id xmlns:xlink="http://www.w3.org/1999/xlink" content-type="zoobank" xlink:type="simple">http://zoobank.org/C1FAE1A8-EA65-4320-8419-A24E63086580</object-id>
              </tp:taxon-name><tp:taxon-authority>Dupérré</tp:taxon-authority><tp:taxon-status xmlns:xlink="http://www.w3.org/1999/xlink" xlink:type="simple">sp. nov.</tp:taxon-status><xref ref-type="fig" rid="F10">Figs 30–33</xref><xref ref-type="fig" rid="F11">, 39</xref><xref ref-type="fig" rid="F12">, 40</xref></tp:nomenclature><tp:treatment-sec sec-type="type material" id="SECID0ECXBI"><title>Type material.</title><p>Male holotype from Dominican Republic, La Vega Province, Constanza, Valle Nuevo National Park, ‘Jurassic Park’, <named-content xmlns:xlink="http://www.w3.org/1999/xlink" content-type="dwc:verbatimCoordinates" xlink:type="simple"><named-content content-type="geo-json" specific-use="{&#34;type&#34;:&#34;Point&#34;,&#34;coordinates&#34;:[-70.596000,18.688000]}" id="NCID0ELXBI" xlink:type="simple">18.688N, 70.596W</named-content></named-content>, 2100 m, 26.vi.2012, team CarBio (<named-content xmlns:xlink="http://www.w3.org/1999/xlink" content-type="dwc:institutional_code" xlink:type="simple">NMNH</named-content>, USNMENT 01747013). Two female paratypes (USNMENT 01747014), same data.</p></tp:treatment-sec><tp:treatment-sec sec-type="etymology" id="SECID0EYXBI"><title>Etymology.</title><p>The specific name is noun in apposition taken from the type locality, Constanza Province, Dominican Republic.</p></tp:treatment-sec><tp:treatment-sec sec-type="diagnosis" id="SECID0E4XBI"><title>Diagnosis.</title><p>Both males and females closely resemble <italic><tp:taxon-name><tp:taxon-name-part taxon-name-part-type="genus" reg="Heteroonops">H.</tp:taxon-name-part> <tp:taxon-name-part taxon-name-part-type="species" reg="castelloides">castelloides</tp:taxon-name-part></tp:taxon-name></italic> Platnick &amp; Dupérré, 2009; males are distinguished by the narrow, elongated palpal bulb and palpal tibia 2× longer than patellae (Fig. <xref ref-type="fig" rid="F10">30</xref>), ovoid in the later species, and palpal tibia 1.5× longer than patellae (<xref ref-type="bibr" rid="B30">Platnick and Dupérré 2009</xref>, fig. 242); females are distinguished by their anterior recepetaculum with four branches (Fig. <xref ref-type="fig" rid="F10">33</xref>), five in <italic><tp:taxon-name><tp:taxon-name-part taxon-name-part-type="genus" reg="Heteroonops">H.</tp:taxon-name-part> <tp:taxon-name-part taxon-name-part-type="species" reg="castelloides">castelloides</tp:taxon-name-part></tp:taxon-name></italic> (<xref ref-type="bibr" rid="B30">Platnick and Dupérré 2009</xref>, fig. 259).</p></tp:treatment-sec><tp:treatment-sec sec-type="description" id="SECID0EJZBI"><title>Description.</title><p><bold>Male (holotype)</bold>: Total length: 1.79; carapace length: 0.86; carapace width: 0.72. <bold><italic>Cephalothorax</italic></bold>: Carapace ovoid; shiny, pale yellow; pars cephalica slightly elevated. Sternum pale yellow; longer than wide; covered entirely with long dark setae. Endites pale yellow, with small apical projection (Fig. <xref ref-type="fig" rid="F11">39</xref>); labium light yellow. Clypeus sligthly protruding; short (1/2× radius of <abbrev xmlns:xlink="http://www.w3.org/1999/xlink" xlink:title="anterior lateral eye" id="ABBRID0EYZBI" xlink:type="simple">ALE</abbrev>). Chelicerae yellow; promargin and retromargin without teeth; fangs normal, 1/3 length of chelicerae. <bold><italic>Eyes</italic></bold>: Six eyes surrounded by black pigmentation; <abbrev xmlns:xlink="http://www.w3.org/1999/xlink" xlink:title="anterior lateral eye" id="ABBRID0E6ZBI" xlink:type="simple">ALE</abbrev> largest, oval; <abbrev xmlns:xlink="http://www.w3.org/1999/xlink" xlink:title="posterior median eye" id="ABBRID0ED1BI" xlink:type="simple">PME</abbrev> rounded; <abbrev xmlns:xlink="http://www.w3.org/1999/xlink" xlink:title="posterior lateral eye" id="ABBRID0EH1BI" xlink:type="simple">PLE</abbrev> smallest, oval; <abbrev xmlns:xlink="http://www.w3.org/1999/xlink" xlink:title="anterior lateral eye" id="ABBRID0EL1BI" xlink:type="simple">ALE</abbrev> separated by their radius; <abbrev xmlns:xlink="http://www.w3.org/1999/xlink" xlink:title="anterior lateral eye" id="ABBRID0EP1BI" xlink:type="simple">ALE</abbrev>-<abbrev xmlns:xlink="http://www.w3.org/1999/xlink" xlink:title="posterior lateral eye" id="ABBRID0ET1BI" xlink:type="simple">PLE</abbrev> touching; <abbrev xmlns:xlink="http://www.w3.org/1999/xlink" xlink:title="posterior lateral eye" id="ABBRID0EX1BI" xlink:type="simple">PLE</abbrev>-<abbrev xmlns:xlink="http://www.w3.org/1999/xlink" xlink:title="posterior median eye" id="ABBRID0E21BI" xlink:type="simple">PME</abbrev> touching; <abbrev xmlns:xlink="http://www.w3.org/1999/xlink" xlink:title="posterior median eye" id="ABBRID0E61BI" xlink:type="simple">PME</abbrev> touching. <bold><italic>Abdomen</italic></bold>: Oval; beige covered dorsally with long setae; epigastric and postepigastric scuta inconspicuous. <bold><italic>Legs</italic></bold>: Legs missing. <bold><italic>Genitalia</italic></bold>: Palpal segments pale yellow; palpal bulb whitish. Palpal femora, tibia and tarsus with spines prolaterally (Fig. <xref ref-type="fig" rid="F10">30</xref>). Palpal bulb elongated (Fig. <xref ref-type="fig" rid="F10">30</xref>); embolus strongly bent, pointed apically; conductor long and thin reaching the tip of the embolus (Fig. <xref ref-type="fig" rid="F10">31</xref>).</p><p><bold>Female (paratype)</bold>: Total length: 2.09; carapace length: 0.85; carapace width: 0.72. <bold><italic>Cephalothorax</italic></bold>: Carapace ovoid; shiny, yellow; pars cephalica flat. Sternum and labium light yellow. Chelicerae and endites light yellow, not modified. <bold><italic>Eyes</italic></bold>: as in male. <bold><italic>Abdomen</italic></bold>: Oval, light beige; epigastric and postepigastric scuta pale yellow, not well sclerotized (Fig. <xref ref-type="fig" rid="F10">32</xref>). <bold><italic>Legs</italic></bold>: Legs missing; all palpal segments with strong spines. <bold><italic>Genitalia</italic></bold>: Epigynal region not protruding, with tree-shaped structures slightly visible through the epigastric scutum (Fig. <xref ref-type="fig" rid="F10">32</xref>). Internal genitalia with anterior receptaculum elongated with four main branches; posterior receptaculum triangular well sclerotized; wing-like projections elongated and narrow (Fig. <xref ref-type="fig" rid="F10">33</xref>).</p><fig id="F10" position="float" orientation="portrait"><object-id xmlns:xlink="http://www.w3.org/1999/xlink" content-type="doi" xlink:type="simple">10.3897/zookeys.964.51554.figures30-33</object-id><object-id xmlns:xlink="http://www.w3.org/1999/xlink" content-type="arpha" xlink:type="simple">AD92079B-40BA-5E63-AA18-5EBEBB9E305C</object-id><label>Figures 30–33.</label><caption><p><italic><tp:taxon-name><tp:taxon-name-part taxon-name-part-type="genus" reg="Heteroonops">Heteroonops</tp:taxon-name-part> <tp:taxon-name-part taxon-name-part-type="species" reg="constanza">constanza</tp:taxon-name-part></tp:taxon-name></italic> sp. nov. Male (<bold>30, 31</bold>), female (<bold>32, 33</bold>). <bold>30</bold> Palp, prolateral view <bold>31</bold> palp, apical view <bold>32</bold> epigynal region, ventral view <bold>33</bold> internal genitalia, dorsal view.</p></caption><graphic xmlns:xlink="http://www.w3.org/1999/xlink" xlink:href="zookeys-964-001-g010.jpg" position="float" orientation="portrait" xlink:type="simple" id="oo_446504.jpg"><uri content-type="original_file" xlink:type="simple">https://binary.pensoft.net/fig/446504</uri></graphic></fig></tp:treatment-sec><tp:treatment-sec sec-type="material" id="SECID0E24BI"><title>Other material examined.</title><p>None.</p><fig id="F11" position="float" orientation="portrait"><object-id xmlns:xlink="http://www.w3.org/1999/xlink" content-type="doi" xlink:type="simple">10.3897/zookeys.964.51554.figures34-39</object-id><object-id xmlns:xlink="http://www.w3.org/1999/xlink" content-type="arpha" xlink:type="simple">D8794D7A-F670-5D4F-9614-45EFF2694766</object-id><label>Figures 34–39.</label><caption><p>Male endites, ventral view. <bold>34</bold><italic><tp:taxon-name><tp:taxon-name-part taxon-name-part-type="genus" reg="Heteroonops">Heteroonops</tp:taxon-name-part> <tp:taxon-name-part taxon-name-part-type="species" reg="scapula">scapula</tp:taxon-name-part></tp:taxon-name></italic> sp. nov. <bold>35</bold><italic><tp:taxon-name><tp:taxon-name-part taxon-name-part-type="genus" reg="Heteroonops">Heteroonops</tp:taxon-name-part> <tp:taxon-name-part taxon-name-part-type="species" reg="jurassicus">jurassicus</tp:taxon-name-part></tp:taxon-name></italic> sp. nov. <bold>36</bold><italic><tp:taxon-name><tp:taxon-name-part taxon-name-part-type="genus" reg="Heteroonops">Heteroonops</tp:taxon-name-part> <tp:taxon-name-part taxon-name-part-type="species" reg="aylinalegreae">aylinalegreae</tp:taxon-name-part></tp:taxon-name></italic> sp. nov. <bold>37</bold><italic><tp:taxon-name><tp:taxon-name-part taxon-name-part-type="genus" reg="Heteroonops">Heteroonops</tp:taxon-name-part> <tp:taxon-name-part taxon-name-part-type="species" reg="verruca">verruca</tp:taxon-name-part></tp:taxon-name></italic> sp. nov. <bold>38</bold><italic><tp:taxon-name><tp:taxon-name-part taxon-name-part-type="genus" reg="Heteroonops">Heteroonops</tp:taxon-name-part> <tp:taxon-name-part taxon-name-part-type="species" reg="renebarbai">renebarbai</tp:taxon-name-part></tp:taxon-name></italic> sp. nov. <bold>39</bold><italic><tp:taxon-name><tp:taxon-name-part taxon-name-part-type="genus" reg="Heteroonops">Heteroonops</tp:taxon-name-part> <tp:taxon-name-part taxon-name-part-type="species" reg="constanza">constanza</tp:taxon-name-part></tp:taxon-name></italic> sp. nov.</p></caption><graphic xmlns:xlink="http://www.w3.org/1999/xlink" xlink:href="zookeys-964-001-g011.jpg" position="float" orientation="portrait" xlink:type="simple" id="oo_446505.jpg"><uri content-type="original_file" xlink:type="simple">https://binary.pensoft.net/fig/446505</uri></graphic></fig></tp:treatment-sec><tp:treatment-sec sec-type="distribution" id="SECID0E2ACI"><title>Distribution.</title><p>Dominican Republic, La Vega Province (Fig. <xref ref-type="fig" rid="F12">40</xref>).</p><fig id="F12" position="float" orientation="portrait"><object-id xmlns:xlink="http://www.w3.org/1999/xlink" content-type="doi" xlink:type="simple">10.3897/zookeys.964.51554.figure40</object-id><object-id xmlns:xlink="http://www.w3.org/1999/xlink" content-type="arpha" xlink:type="simple">6A4C074D-523D-5C67-A02E-9B4BE2671126</object-id><label>Figure 40.</label><caption><p>Distribution map of all <italic><tp:taxon-name><tp:taxon-name-part taxon-name-part-type="genus" reg="Heteroonops">Heteroonops</tp:taxon-name-part></tp:taxon-name></italic> species found in Hispaniola.</p></caption><graphic xmlns:xlink="http://www.w3.org/1999/xlink" xlink:href="zookeys-964-001-g012.jpg" position="float" orientation="portrait" xlink:type="simple" id="oo_446506.jpg"><uri content-type="original_file" xlink:type="simple">https://binary.pensoft.net/fig/446506</uri></graphic></fig></tp:treatment-sec><ref-list><ref id="B30"><mixed-citation xmlns:xlink="http://www.w3.org/1999/xlink" xlink:type="simple"><person-group><name name-style="western"><surname>Platnick</surname><given-names>NI</given-names></name><name name-style="western"><surname>Dupérré</surname><given-names>N</given-names></name></person-group> (<year>2009</year>) <article-title>The goblin spider genus <italic><tp:taxon-name><tp:taxon-name-part taxon-name-part-type="genus">Heteroonops</tp:taxon-name-part></tp:taxon-name></italic> (<tp:taxon-name><tp:taxon-name-part taxon-name-part-type="order">Araneae</tp:taxon-name-part></tp:taxon-name>, <tp:taxon-name><tp:taxon-name-part taxon-name-part-type="genus">Oonopidae</tp:taxon-name-part></tp:taxon-name>), with notes on <italic><tp:taxon-name><tp:taxon-name-part taxon-name-part-type="genus">Oonops</tp:taxon-name-part></tp:taxon-name></italic>.</article-title><source>American Museum Novitates</source><volume>3672</volume>: <fpage>1</fpage>–<lpage>72</lpage>. <ext-link xlink:type="simple" ext-link-type="doi" xlink:href="10.1206/690.1">https://doi.org/10.1206/690.1</ext-link></mixed-citation></ref></ref-list></tp:taxon-treatment>
