# Supplementary material for: Heteroonops (Araneae, Oonopidae) spiders from Hispaniola: the discovery of ten new species
Source: Zookeys. 2020 Aug 27;964:1–30. doi: 10.3897/zookeys.964.51554 (PMC7471135; doi:10.3897/zookeys.964.51554)
Supplement: XML Treatment for Heteroonops validus [file zookeys.964.51554-treatment14.xml]

<!DOCTYPE tp:taxon-treatment
  PUBLIC "-//TaxonX//DTD Taxonomic Treatment Publishing DTD v0 20100105//EN" "tax-treatment-NSO.dtd">
<tp:taxon-treatment xmlns:tp="http://www.plazi.org/taxpub"><tp:treatment-meta><kwd-group><label>Taxon classification</label><kwd><named-content xmlns:xlink="http://www.w3.org/1999/xlink" content-type="kingdom">Animalia</named-content></kwd><kwd><named-content xmlns:xlink="http://www.w3.org/1999/xlink" content-type="order">Araneae</named-content></kwd><kwd><named-content xmlns:xlink="http://www.w3.org/1999/xlink" content-type="family">Oonopidae</named-content></kwd></kwd-group><mixed-citation publication-type="journal"><person-group><name><surname>Dupérré</surname><given-names>Nadine</given-names></name><name><surname>Francisco</surname><given-names>Charlotte</given-names></name><name><surname>Santana-Propper</surname><given-names>Ella</given-names></name><name><surname>Agnarsson</surname><given-names>Ingi</given-names></name><name><surname>Binford</surname><given-names>Greta J.</given-names></name></person-group><article-title><italic><tp:taxon-name><tp:taxon-name-part taxon-name-part-type="genus" reg="Heteroonops">Heteroonops</tp:taxon-name-part></tp:taxon-name></italic> (<tp:taxon-name><tp:taxon-name-part taxon-name-part-type="order">Araneae</tp:taxon-name-part></tp:taxon-name>, <tp:taxon-name><tp:taxon-name-part taxon-name-part-type="genus" reg="Oonopidae">Oonopidae</tp:taxon-name-part></tp:taxon-name>) spiders from Hispaniola: the discovery of ten new species</article-title><source>Zookeys</source><day>27</day><month>8</month><year>2020</year><volume>964</volume><fpage>1</fpage><lpage>30</lpage><pub-id pub-id-type="doi">10.3897/zookeys.964.51554</pub-id></mixed-citation></tp:treatment-meta><tp:nomenclature><tp:taxon-name><object-id xmlns:xlink="http://www.w3.org/1999/xlink" content-type="arpha" xlink:type="simple">A0103482-1EB1-59F7-9CD3-F2A7D4A6D418</object-id>
              <tp:taxon-name-part taxon-name-part-type="genus" reg="Heteroonops">Heteroonops</tp:taxon-name-part>
              <tp:taxon-name-part taxon-name-part-type="species" reg="validus">validus</tp:taxon-name-part>
            </tp:taxon-name><tp:taxon-authority>(Bryant, 1948)</tp:taxon-authority><xref ref-type="fig" rid="F12">Fig. 40</xref></tp:nomenclature><tp:treatment-sec sec-type="material" id="SECID0EBHCI"><title>Material examined.</title><p>Dominican Republic, La Alta Gracia Province, Occidental, San Rafael de Yuma, del Este National Park, Cueva del Puente, <named-content xmlns:xlink="http://www.w3.org/1999/xlink" content-type="dwc:verbatimCoordinates" xlink:type="simple"><named-content content-type="geo-json" specific-use="{&#34;type&#34;:&#34;Point&#34;,&#34;coordinates&#34;:[-68.801700,18.381600]}" id="NCID0EKHCI" xlink:type="simple">18.3816N, 68.8017W</named-content></named-content>, 25 m, 6.vi.2012, team CarBio, 3♂4♀ (<named-content xmlns:xlink="http://www.w3.org/1999/xlink" content-type="dwc:institutional_code" xlink:type="simple">UVM</named-content>).</p></tp:treatment-sec><tp:treatment-sec><!--Section generated to contain objects referenced in tp:taxon-treatment.--><fig id="F12" position="float" orientation="portrait"><object-id xmlns:xlink="http://www.w3.org/1999/xlink" content-type="doi" xlink:type="simple">10.3897/zookeys.964.51554.figure40</object-id><object-id xmlns:xlink="http://www.w3.org/1999/xlink" content-type="arpha" xlink:type="simple">6A4C074D-523D-5C67-A02E-9B4BE2671126</object-id><label>Figure 40.</label><caption><p>Distribution map of all <italic><tp:taxon-name><tp:taxon-name-part taxon-name-part-type="genus" reg="Heteroonops">Heteroonops</tp:taxon-name-part></tp:taxon-name></italic> species found in Hispaniola.</p></caption><graphic xmlns:xlink="http://www.w3.org/1999/xlink" xlink:href="zookeys-964-001-g012.jpg" position="float" orientation="portrait" xlink:type="simple" id="oo_446506.jpg"><uri content-type="original_file" xlink:type="simple">https://binary.pensoft.net/fig/446506</uri></graphic></fig></tp:treatment-sec></tp:taxon-treatment>
